# Supplementary material for: Show Me Your Rump Hair and I Will Tell You What You Ate – The Dietary History of Muskoxen (Ovibos moschatus) Revealed by Sequential Stable Isotope Analysis of Guard Hairs
Source: PLoS One. 2016 Apr 20;11(4):e0152874. doi: 10.1371/journal.pone.0152874 (PMC4838213; doi:10.1371/journal.pone.0152874)
Supplement: S1 File — (XLSX) [file pone.0152874.s001.xlsx]

## Sheet: DATA
ID	DISTANCE	Standardized.d15N	Date
MO.1	2	2.11044	2013-08-13
MO.1	4	2.71137	2013-08-04
MO.1	6	1.12234	2013-07-26
MO.1	8	0.584156	2013-07-17
MO.1	10	0.672327	2013-07-08
MO.1	12	0.387923	2013-06-29
MO.1	14	0.276748	2013-06-20
MO.1	16	0.276872	2013-06-11
MO.1	18	-0.0135634	2013-06-02
MO.1	20	-0.25789	2013-05-24
MO.1	22	-0.0917692	2013-05-15
MO.1	24	-0.0319506	2013-05-06
MO.1	26	-0.0947196	2013-04-27
MO.1	28	0.178366	2013-04-18
MO.1	30	-0.0686337	2013-04-09
MO.1	32	-0.292416	2013-03-31
MO.1	34	-0.798717	2013-03-22
MO.1	36	-0.433909	2013-03-13
MO.1	38	-0.691259	2013-03-04
MO.1	40	-0.881398	2013-02-23
MO.1	42	-0.745629	2013-02-14
MO.1	44	-0.919743	2013-02-05
MO.1	46	-0.812488	2013-01-27
MO.1	48	-0.881467	2013-01-18
MO.1	50	-0.57038	2013-01-09
MO.1	52	-1.84931	2012-12-31
MO.1	54	-0.448596	2012-12-22
MO.1	56	-0.509441	2012-12-13
MO.1	58	-0.420008	2012-12-04
MO.1	60	-0.457075	2012-11-25
MO.1	62	0.212055	2012-11-16
MO.1	64	0.0620768	2012-11-07
MO.1	66	0.0729476	2012-10-29
MO.1	68	-0.00104875	2012-10-20
MO.1	70	0.362948	2012-10-11
MO.1	72	-0.957695	2012-10-02
MO.1	74	-1.1655	2012-09-23
MO.1	76	-0.547279	2012-09-14
MO.1	78	-0.374738	2012-09-05
MO.1	80	-0.979859	2012-08-27
MO.1	82	-1.20539	2012-08-18
MO.1	84	-1.13327	2012-08-09
MO.1	86	-0.967614	2012-07-31
MO.1	88	-1.18802	2012-07-22
MO.1	90	-0.890106	2012-07-13
MO.1	92	-0.758335	2012-07-04
MO.1	94	-0.921339	2012-06-25
MO.1	96	-1.40174	2012-06-16
MO.1	98	-1.69498	2012-06-07
MO.1	100	-1.00665	2012-05-29
MO.1	102	-0.891328	2012-05-20
MO.1	104	-1.19231	2012-05-11
MO.1	106	-0.358334	2012-05-02
MO.1	108	-0.330466	2012-04-23
MO.1	110	-0.448441	2012-04-14
MO.1	112	-0.100566	2012-04-05
MO.1	114	-0.056959	2012-03-27
MO.1	116	-0.44916	2012-03-18
MO.1	118	-0.206927	2012-03-09
MO.1	120	-0.34244	2012-02-29
MO.1	122	0.0197445	2012-02-20
MO.1	124	-0.0506677	2012-02-11
MO.1	126	0.141671	2012-02-02
MO.1	128	0.254966	2012-01-24
MO.1	130	0.176128	2012-01-15
MO.1	132	0.802257	2012-01-06
MO.1	134	0.866115	2011-12-28
MO.1	136	0.972314	2011-12-19
MO.1	138	0.777203	2011-12-10
MO.1	140	0.867913	2011-12-01
MO.1	142	0.517104	2011-11-22
MO.1	144	1.21742	2011-11-13
MO.1	146	0.830109	2011-11-04
MO.1	148	1.31216	2011-10-26
MO.1	150	1.60962	2011-10-17
MO.1	152	0.830283	2011-10-08
MO.1	154	2.33736	2011-09-29
MO.1	156	2.25441	2011-09-20
MO.1	158	3.16777	2011-09-11
MO.1	160	1.54131	2011-09-02
MO.1	162	1.36507	2011-08-24
MO.4	2	-0.613838	2013-08-13
MO.4	4	-1.0425	2013-08-04
MO.4	6	-0.593586	2013-07-26
MO.4	8	0.165281	2013-07-17
MO.4	10	0.218088	2013-07-08
MO.4	12	-0.437373	2013-06-29
MO.4	14	0.0266341	2013-06-20
MO.4	16	-0.213665	2013-06-11
MO.4	18		2013-06-02
MO.4	20	-2.04498	2013-05-24
MO.4	22	-1.24719	2013-05-15
MO.4	24	-1.26578	2013-05-06
MO.4	26	-0.591535	2013-04-27
MO.4	28	-0.184789	2013-04-18
MO.4	30	-0.0428946	2013-04-09
MO.4	32	-0.269529	2013-03-31
MO.4	34	-0.604966	2013-03-22
MO.4	38	-0.791812	2013-03-13
MO.4	40	-0.197587	2013-03-04
MO.4	42	-1.33597	2013-02-23
MO.4	44	-1.61659	2013-02-14
MO.4	46	-0.837711	2013-02-05
MO.4	48	-0.841305	2013-01-27
MO.4	50	-0.242817	2013-01-18
MO.4	52	-0.134435	2013-01-09
MO.4	54	0.156579	2012-12-31
MO.4	56	0.135035	2012-12-22
MO.4	58	0.224344	2012-12-13
MO.4	60	1.24482	2012-12-04
MO.4	62	2.35352	2012-11-25
MO.4	64	-0.2946	2012-11-16
MO.4	66	0.0684725	2012-11-07
MO.4	68	-0.573437	2012-10-29
MO.4	70	-0.522509	2012-10-20
MO.4	72	0.342826	2012-10-11
MO.4	74	0.853038	2012-10-02
MO.4	76	0.626561	2012-09-23
MO.4	78	-0.280945	2012-09-14
MO.4	80	-0.0541523	2012-09-05
MO.4	82	1.03114	2012-08-27
MO.4	84	-0.131527	2012-08-18
MO.4	86	1.14231	2012-08-09
MO.4	88	0.074044	2012-07-31
MO.4	90	0.257396	2012-07-22
MO.4	92	-0.688884	2012-07-13
MO.4	94	0.485122	2012-07-04
MO.4	96	0.17485	2012-06-25
MO.4	98	0.668629	2012-06-16
MO.4	100	0.895508	2012-06-07
MO.4	102	-0.493096	2012-05-29
MO.4	104	-0.738374	2012-05-20
MO.4	106	-1.2129	2012-05-11
MO.4	108	1.50226	2012-05-02
MO.4	110	1.37408	2012-04-23
MO.4	112	2.12494	2012-04-14
MO.4	114	1.26477	2012-04-05
MO.4	116	0.816631	2012-03-27
MO.4	118	0.830588	2012-03-18
MO.4	120	0.83468	2012-03-09
MO.4	122	1.51567	2012-02-29
MO.4	124	0.660294	2012-02-20
MO.4	126	0.77463	2012-02-11
MO.4	128	1.46119	2012-02-02
MO.4	130	1.36389	2012-01-24
MO.4	132	-0.571166	2012-01-15
MO.4	134	-0.623095	2012-01-06
MO.4	136	0.497852	2011-12-28
MO.4	138	-0.628064	2011-12-19
MO.4	140	-1.62228	2011-12-10
MO.4	142	-1.85698	2011-12-01
MO.4	144	-1.74107	2011-11-22
MO.4	146	-1.17819	2011-11-13
MO.4	148	-2.03922	2011-11-04
MO.4	150	-1.71914	2011-10-26
MO.4	152	-1.64688	2011-10-17
MO.4	154	-0.676593	2011-10-08
MO.4	156	0.0504207	2011-09-29
MO.4	158	0.679552	2011-09-20
MO.4	160	0.345724	2011-09-11
MO.4	162	0.531715	2011-09-02
MO.4	164	-0.203057	2011-08-24
MO.4	166	1.63272	2011-08-15
MO.4	168	0.230384	2011-08-06
MO.4	170	0.934903	2011-07-28
MO.4	172	0.827595	2011-07-19
MO.4	174	1.70209	2011-07-10
MO.4	176	1.54625	2011-07-01
MO.5	2	0.265165	2013-08-13
MO.5	4	0.320626	2013-08-04
MO.5	6	1.18527	2013-07-26
MO.5	8	1.06269	2013-07-17
MO.5	10	0.912492	2013-07-08
MO.5	12	1.21157	2013-06-29
MO.5	14	1.15171	2013-06-20
MO.5	16	1.20562	2013-06-11
MO.5	18	1.21425	2013-06-02
MO.5	20	0.336572	2013-05-24
MO.5	22	0.632862	2013-05-15
MO.5	24	0.33221	2013-05-06
MO.5	26	-0.447157	2013-04-27
MO.5	28	-0.507833	2013-04-18
MO.5	30	-1.07724	2013-04-09
MO.5	32	-1.13548	2013-03-31
MO.5	34	-1.36415	2013-03-22
MO.5	36	-1.43178	2013-03-13
MO.5	38	-1.63659	2013-03-04
MO.5	40	-1.84409	2013-02-23
MO.5	42	-1.55396	2013-02-14
MO.5	44	-1.77236	2013-02-05
MO.5	46	-1.52272	2013-01-27
MO.5	48	-1.78734	2013-01-18
MO.5	50	-1.66702	2013-01-09
MO.5	52	-1.70198	2012-12-31
MO.5	54	-1.64242	2012-12-22
MO.5	56	-1.89219	2012-12-13
MO.5	58	-1.98991	2012-12-04
MO.5	60	-2.11518	2012-11-25
MO.5	62	-1.12496	2012-11-16
MO.5	64	-2.07352	2012-11-07
MO.5	66	-1.7837	2012-10-29
MO.5	68	-1.90684	2012-10-20
MO.5	70	-1.54401	2012-10-11
MO.5	72	-1.87802	2012-10-02
MO.5	74	-1.43797	2012-09-23
MO.5	76	-1.11188	2012-09-14
MO.5	78	0.0350062	2012-09-05
MO.5	80	-0.0308259	2012-08-27
MO.5	82	-0.562568	2012-08-18
MO.5	84	0.329521	2012-08-09
MO.5	86	0.429213	2012-07-31
MO.5	88	-0.387601	2012-07-22
MO.5	90	0.366987	2012-07-13
MO.5	92	0.0580152	2012-07-04
MO.5	94	0.390897	2012-06-25
MO.5	96	-0.56263	2012-06-16
MO.5	98	0.262781	2012-06-07
MO.5	100	0.311576	2012-05-29
MO.5	102	0.179356	2012-05-20
MO.5	104	0.0758974	2012-05-11
MO.5	106	0.202497	2012-05-02
MO.5	108	0.694257	2012-04-23
MO.5	110	0.0269431	2012-04-14
MO.5	112	-0.607052	2012-04-05
MO.5	114	-0.306493	2012-03-27
MO.5	116	0.126323	2012-03-18
MO.5	118	0.0269919	2012-03-09
MO.5	120	-0.709041	2012-02-29
MO.5	122	0.0110163	2012-02-20
MO.5	124	0.114711	2012-02-11
MO.5	126	0.212505	2012-02-02
MO.5	128	0.549764	2012-01-24
MO.5	130	0.729865	2012-01-15
MO.5	132	0.921529	2012-01-06
MO.5	134	0.795515	2011-12-28
MO.5	136	0.828174	2011-12-19
MO.5	138	1.06624	2011-12-10
MO.5	140	0.702071	2011-12-01
MO.5	142	0.760342	2011-11-22
MO.5	144	0.254259	2011-11-13
MO.5	146	0.274996	2011-11-04
MO.5	148	0.787015	2011-10-26
MO.5	150	0.881557	2011-10-17
MO.5	152	0.772254	2011-10-08
MO.5	154	0.999184	2011-09-29
MO.5	156	0.609908	2011-09-20
MO.5	158	0.890568	2011-09-11
MO.5	160	0.819719	2011-09-02
MO.5	162	1.01744	2011-08-24
MO.5	164	0.650307	2011-08-15
MO.5	166	1.12247	2011-08-06
MO.5	168	1.10614	2011-07-28
MO.5	170	1.36115	2011-07-19
MO.5	172	1.02171	2011-07-10
MO.5	174	0.982533	2011-07-01
MO.5	176	1.35384	2011-06-22
MO.5	178	1.32301	2011-06-13
MO.5	180	0.866171	2011-06-04
MO.5	182	0.831905	2011-05-26
MO.5	184	0.914975	2011-05-17
MO.5	186	0.984567	2011-05-08
MO.5	188	0.47917	2011-04-29
MO.5	190	0.662307	2011-04-20
MO.5	192	1.02572	2011-04-11
MO.5	194	0.624931	2011-04-02
MO.5	196	-0.292056	2011-03-24
MO.5	198	0.674648	2011-03-15
MO.5	200	0.55069	2011-03-06
MO.5	202	0.0917442	2011-02-25
MO.5	204	0.144872	2011-02-16
MO.5	206	0.109361	2011-02-07
MO.5	208	-0.0767283	2011-01-29
MO.5	210	-0.219807	2011-01-20
MO.5	212	-0.20855	2011-01-11
MO.5	214	0.0249844	2011-01-02
MO.5	216	-0.339492	2010-12-24
MO.8	2		2013-08-13
MO.8	4	0.746716	2013-08-04
MO.8	6	0.448138	2013-07-26
MO.8	8	-0.204993	2013-07-17
MO.8	10	0.110569	2013-07-08
MO.8	12	0.32481	2013-06-29
MO.8	14	0.152087	2013-06-20
MO.8	16	-0.159409	2013-06-11
MO.8	18	-0.28101	2013-06-02
MO.8	20	-0.28443	2013-05-24
MO.8	22	-0.766825	2013-05-15
MO.8	24	-0.768966	2013-05-06
MO.8	26	-0.970269	2013-04-27
MO.8	28	-0.978574	2013-04-18
MO.8	30	-0.993076	2013-04-09
MO.8	32	-0.830154	2013-03-31
MO.8	34	-0.774871	2013-03-22
MO.8	36	-0.204055	2013-03-13
MO.8	38	-0.496074	2013-03-04
MO.8	40	-0.712722	2013-02-23
MO.8	42	-0.355415	2013-02-14
MO.8	44	-1.48396	2013-02-05
MO.8	46	-2.02281	2013-01-27
MO.8	48	-1.43766	2013-01-18
MO.8	50	-0.744505	2013-01-09
MO.8	52	-1.22421	2012-12-31
MO.8	54	-1.31053	2012-12-22
MO.8	56	-1.3851	2012-12-13
MO.8	58	-0.970023	2012-12-04
MO.8	60	0.181507	2012-11-25
MO.8	62	-0.255038	2012-11-16
MO.8	64	-0.0479479	2012-11-07
MO.8	66	-0.443652	2012-10-29
MO.8	68	0.234342	2012-10-20
MO.8	70	0.189141	2012-10-11
MO.8	72	0.274771	2012-10-02
MO.8	74	0.319897	2012-09-23
MO.8	76	0.102598	2012-09-14
MO.8	78	0.635729	2012-09-05
MO.8	80	0.147929	2012-08-27
MO.8	82	-0.220515	2012-08-18
MO.8	84	0.351103	2012-08-09
MO.8	86	-0.375156	2012-07-31
MO.8	88	0.265566	2012-07-22
MO.8	90	-0.510754	2012-07-13
MO.8	92	-0.7649	2012-07-04
MO.8	94	-0.0538202	2012-06-25
MO.8	96	-0.0629859	2012-06-16
MO.8	98	0.703528	2012-06-07
MO.8	100	0.84542	2012-05-29
MO.8	102	0.611304	2012-05-20
MO.8	104	-0.0192983	2012-05-11
MO.8	106	0.345529	2012-05-02
MO.8	108	-0.0018846	2012-04-23
MO.8	110	-0.0345289	2012-04-14
MO.8	112	0.37069	2012-04-05
MO.8	114	0.269292	2012-03-27
MO.8	116	0.013436	2012-03-18
MO.8	118	0.271243	2012-03-09
MO.8	120	0.294371	2012-02-29
MO.8	122	0.149501	2012-02-20
MO.8	124	0.442518	2012-02-11
MO.8	126	0.198122	2012-02-02
MO.8	128	0.824572	2012-01-24
MO.8	130	0.852243	2012-01-15
MO.8	132	0.813983	2012-01-06
MO.8	134	0.631753	2011-12-28
MO.8	136	-0.13969	2011-12-19
MO.8	138	0.586108	2011-12-10
MO.8	140	0.669703	2011-12-01
MO.8	142	0.395126	2011-11-22
MO.8	144	0.342374	2011-11-13
MO.8	146	0.79431	2011-11-04
MO.8	148	0.985986	2011-10-26
MO.9	2	0.0247831	2013-08-13
MO.9	4	-0.331631	2013-08-04
MO.9	6	-0.403762	2013-07-26
MO.9	8	-0.323208	2013-07-17
MO.9	10	-0.374356	2013-07-08
MO.9	12	-1.2621	2013-06-29
MO.9	14	-0.991232	2013-06-20
MO.9	16	-0.533219	2013-06-11
MO.9	18	-1.14234	2013-06-02
MO.9	20	-1.03022	2013-05-24
MO.9	22	-0.757264	2013-05-15
MO.9	24	-0.349779	2013-05-06
MO.9	26	-0.779732	2013-04-27
MO.9	28	-0.620466	2013-04-18
MO.9	30	-0.548891	2013-04-09
MO.9	32	0.0779554	2013-03-31
MO.9	34	-0.309934	2013-03-22
MO.9	36	-1.20736	2013-03-13
MO.9	38	-0.240317	2013-03-04
MO.9	40	-0.178587	2013-02-23
MO.9	42	-1.37373	2013-02-14
MO.9	44	-1.20909	2013-02-05
MO.9	46	-0.631271	2013-01-27
MO.9	48	-1.13567	2013-01-18
MO.9	50	-0.478614	2013-01-09
MO.9	52	-0.758594	2012-12-31
MO.9	54	0.195698	2012-12-22
MO.9	56	0.723035	2012-12-13
MO.9	58	0.680113	2012-12-04
MO.9	60	0.144471	2012-11-25
MO.9	62	0.308358	2012-11-16
MO.9	64	0.0180316	2012-11-07
MO.9	66	1.66822	2012-10-29
MO.9	68	0.920671	2012-10-20
MO.9	70	0.634286	2012-10-11
MO.9	72	2.43206	2012-10-02
MO.9	74	2.21582	2012-09-23
MO.9	76	1.87055	2012-09-14
MO.9	78	0.976866	2012-09-05
MO.9	80	1.29246	2012-08-27
MO.9	82	1.02511	2012-08-18
MO.9	84	2.30877	2012-08-09
MO.9	86	1.71141	2012-07-31
MO.9	88	1.28513	2012-07-22
MO.9	90	1.82984	2012-07-13
MO.9	92	1.01225	2012-07-04
MO.9	94	0.70613	2012-06-25
MO.9	96	-0.651662	2012-06-16
MO.9	98	-0.480395	2012-06-07
MO.9	100	-0.916284	2012-05-29
MO.9	102	-0.230511	2012-05-20
MO.9	104	0.179476	2012-05-11
MO.9	106	-0.682643	2012-05-02
MO.9	108	-0.205521	2012-04-23
MO.9	110	-0.0654012	2012-04-14
MO.9	112	-1.25759	2012-04-05
MO.9	114	-0.321724	2012-03-27
MO.9	116	-0.87207	2012-03-18
MO.9	118	-0.900619	2012-03-09
MO.9	120	-0.685707	2012-02-29
MO.11	2	0.87176	2013-08-13
MO.11	4	-0.340782	2013-08-04
MO.11	6	-0.201683	2013-07-26
MO.11	8	0.620791	2013-07-17
MO.11	10	0.411193	2013-07-08
MO.11	12	-0.682083	2013-06-29
MO.11	14	0.298941	2013-06-20
MO.11	16	-0.478522	2013-06-11
MO.11	18	-0.872724	2013-06-02
MO.11	20	0.190195	2013-05-24
MO.11	22	-0.860453	2013-05-15
MO.11	24	-0.363774	2013-05-06
MO.11	26	1.41022	2013-04-27
MO.11	28	-1.12285	2013-04-18
MO.11	30	0.469374	2013-04-09
MO.11	32	0.327704	2013-03-31
MO.11	34	0.923215	2013-03-22
MO.11	36	0.997345	2013-03-13
MO.11	38	0.791826	2013-03-04
MO.11	40	0.439528	2013-02-23
MO.11	42	-0.0791455	2013-02-14
MO.11	44	-0.528373	2013-02-05
MO.11	46	-0.425951	2013-01-27
MO.11	48	-0.875901	2013-01-18
MO.11	50	-0.989241	2013-01-09
MO.11	52	-1.1289	2012-12-31
MO.11	54	-0.77889	2012-12-22
MO.11	56	-1.02708	2012-12-13
MO.11	58	-1.56382	2012-12-04
MO.11	60	-1.74261	2012-11-25
MO.11	62	-1.40823	2012-11-16
MO.11	64	-2.14633	2012-11-07
MO.11	66	-1.5019	2012-10-29
MO.11	68	-1.48707	2012-10-20
MO.11	70	-1.47803	2012-10-11
MO.11	72	0.461667	2012-10-02
MO.11	74	-0.912675	2012-09-23
MO.11	76	-0.124749	2012-09-14
MO.11	78	1.23315	2012-09-05
MO.11	80	1.00767	2012-08-27
MO.11	82	1.63599	2012-08-18
MO.11	84	2.68546	2012-08-09
MO.11	86	3.09774	2012-07-31
MO.11	88	3.03576	2012-07-22
MO.11	90	2.40978	2012-07-13
MO.11	92	1.73668	2012-07-04
MO.11	94	0.640333	2012-06-25
MO.11	96	1.58649	2012-06-16
MO.11	98	0.983979	2012-06-07
MO.11	100	0.501379	2012-05-29
MO.11	102	0.154567	2012-05-20
MO.11	104	-0.177038	2012-05-11
MO.11	106	-0.62452	2012-05-02
MO.11	108	0.012686	2012-04-23
MO.11	110	-0.638954	2012-04-14
MO.11	112	-0.417924	2012-04-05
MO.11	114	-0.85546	2012-03-27
MO.11	116	-0.865699	2012-03-18
MO.11	118	-0.95956	2012-03-09
MO.11	120	-0.94062	2012-02-29
MO.11	122	-1.14526	2012-02-20
MO.11	124	-0.431144	2012-02-11
MO.11	126	-1.40734	2012-02-02
MO.11	128	-1.23518	2012-01-24
MO.11	130	-0.522031	2012-01-15
MO.11	132	0.0206884	2012-01-06
MO.11	134	-0.656791	2011-12-28
MO.11	136	-0.257055	2011-12-19
MO.11	138	-0.279111	2011-12-10
MO.11	140	-0.257	2011-12-01
MO.11	142	0.559895	2011-11-22
MO.11	144	-0.765292	2011-11-13
MO.11	146	0.109423	2011-11-04
MO.11	148	-0.128888	2011-10-26
MO.11	150	-0.0229554	2011-10-17
MO.11	152	0.412349	2011-10-08
MO.11	154	-0.0458631	2011-09-29
MO.11	156	-0.368153	2011-09-20
MO.11	158	0.246298	2011-09-11
MO.11	160	-0.15236	2011-09-02
MO.11	162	0.230918	2011-08-24
MO.11	164	0.117446	2011-08-15
MO.11	166	-0.143439	2011-08-06
MO.11	168	-0.621476	2011-07-28
MO.11	170	-0.0617145	2011-07-19
MO.11	172	-0.306534	2011-07-10
MO.11	174	-0.469387	2011-07-01
MO.11	176	-0.151616	2011-06-22
MO.11	178	1.26463	2011-06-13
MO.11	180	0.848277	2011-06-04
MO.11	182	0.808025	2011-05-26
MO.11	184	0.758599	2011-05-17
MO.11	186	0.768192	2011-05-08
MO.11	188	0.579945	2011-04-29
MO.11	190	0.509425	2011-04-20
MO.11	192	0.508445	2011-04-11
MO.11	194	0.959554	2011-04-02
MO.11	196	-0.211676	2011-03-24
MO.11	198	0.604275	2011-03-15
MO.10	2	0.785257	2013-08-13
MO.10	4	0.269993	2013-08-04
MO.10	6	0.804372	2013-07-26
MO.10	8	0.314308	2013-07-17
MO.10	10	1.69773	2013-07-08
MO.10	12	0.602374	2013-06-29
MO.10	14	0.535125	2013-06-20
MO.10	16	0.821227	2013-06-11
MO.10	18	0.759639	2013-06-02
MO.10	20	-0.45836	2013-05-24
MO.10	22	-1.16785	2013-05-15
MO.10	24	-1.07147	2013-05-06
MO.10	26	-0.912562	2013-04-27
MO.10	28	-0.42045	2013-04-18
MO.10	30	-0.369584	2013-04-09
MO.10	32	-0.213107	2013-03-31
MO.10	34	0.0875285	2013-03-22
MO.10	36	-1.01763	2013-03-13
MO.10	38	-0.99292	2013-03-04
MO.10	40	-0.84271	2013-02-23
MO.10	42	-1.85889	2013-02-14
MO.10	44	-1.63425	2013-02-05
MO.10	46	-1.38591	2013-01-27
MO.10	48	-0.770468	2013-01-18
MO.10	50	-2.25051	2013-01-09
MO.10	52	-1.76297	2012-12-31
MO.10	54	-1.21838	2012-12-22
MO.10	56	-0.880236	2012-12-13
MO.10	58	-0.267025	2012-12-04
MO.10	60	-0.598012	2012-11-25
MO.10	62	-1.19186	2012-11-16
MO.10	64	0.458243	2012-11-07
MO.10	66	0.878304	2012-10-29
MO.10	68	-1.02743	2012-10-20
MO.10	70	-0.115235	2012-10-11
MO.10	72	-0.204021	2012-10-02
MO.10	74	-1.69038	2012-09-23
MO.10	76	-0.723178	2012-09-14
MO.10	78	0.050464	2012-09-05
MO.10	80	-1.14372	2012-08-27
MO.10	82	-0.072525	2012-08-18
MO.10	84	-0.729815	2012-08-09
MO.10	86	0.393833	2012-07-31
MO.10	88	-0.465674	2012-07-22
MO.10	90	0.0620002	2012-07-13
MO.10	92	-0.0772531	2012-07-04
MO.10	94	-0.311391	2012-06-25
MO.10	96	-0.129632	2012-06-16
MO.10	98	-0.222061	2012-06-07
MO.10	100	-0.983237	2012-05-29
MO.10	102	-0.118722	2012-05-20
MO.10	104	-0.468194	2012-05-11
MO.10	106	-0.908503	2012-05-02
MO.10	108	-0.823589	2012-04-23
MO.10	110	-0.160637	2012-04-14
MO.10	112	0.188323	2012-04-05
MO.10	114	-0.821179	2012-03-27
MO.10	116	-1.8349	2012-03-18
MO.10	118	-0.0521267	2012-03-09
MO.10	120	-0.241858	2012-02-29
MO.10	122	-0.876297	2012-02-20
MO.10	124	-0.742577	2012-02-11
MO.10	126	0.998639	2012-02-02
MO.10	128	0.540883	2012-01-24
MO.10	130	0.329076	2012-01-15
MO.10	132	0.747009	2012-01-06
MO.10	134	0.139162	2011-12-28
MO.10	136	1.32709	2011-12-19
MO.10	138	1.2262	2011-12-10
MO.10	140	1.64331	2011-12-01
MO.10	142	0.925432	2011-11-22
MO.10	144	1.04589	2011-11-13
MO.10	146	0.7768	2011-11-04
MO.10	148	1.42018	2011-10-26
MO.10	150	1.38116	2011-10-17
MO.10	152	1.43853	2011-10-08
MO.10	154	1.12068	2011-09-29
MO.10	156	2.19542	2011-09-20
MO.10	158	0.831892	2011-09-11
MO.10	160	1.50622	2011-09-02
MO.10	162	1.43872	2011-08-24
MO.10	164	1.20196	2011-08-15
MO.10	166	0.830723	2011-08-06
MO.10	168	2.42944	2011-07-28
MO.10	170	1.62055	2011-07-19
MO.10	172	0.580421	2011-07-10
MO.10	174	0.216871	2011-07-01
MO.10	176	0.417837	2011-06-22
MO.10	178	-0.475779	2011-06-13
MO.10	180	-0.333741	2011-06-04
MO.13	2	0.561157	2013-08-13
MO.13	4	0.738108	2013-08-04
MO.13	6	0.60643	2013-07-26
MO.13	8	1.00478	2013-07-17
MO.13	10	1.34346	2013-07-08
MO.13	12	1.22607	2013-06-29
MO.13	14	1.52724	2013-06-20
MO.13	16	1.60807	2013-06-11
MO.13	18	1.86985	2013-06-02
MO.13	20	2.07998	2013-05-24
MO.13	22	2.4651	2013-05-15
MO.13	24	2.44011	2013-05-06
MO.13	26	2.69864	2013-04-27
MO.13	28	2.50525	2013-04-18
MO.13	30	2.76014	2013-04-09
MO.13	32	2.25344	2013-03-31
MO.13	34	2.41318	2013-03-22
MO.13	36	1.83794	2013-03-13
MO.13	38	1.96996	2013-03-04
MO.13	40	1.54229	2013-02-23
MO.13	42	1.19794	2013-02-14
MO.13	44	0.787669	2013-02-05
MO.13	46	0.653942	2013-01-27
MO.13	48	0.120003	2013-01-18
MO.13	50	-0.345345	2013-01-09
MO.13	52	-0.0557306	2012-12-31
MO.13	54	-0.251428	2012-12-22
MO.13	56	-1.18763	2012-12-13
MO.13	58	-1.48679	2012-12-04
MO.13	60	-1.72576	2012-11-25
MO.13	62	-1.50738	2012-11-16
MO.13	64	-1.49144	2012-11-07
MO.13	66	-1.09553	2012-10-29
MO.13	68	-0.866916	2012-10-20
MO.13	70	-0.432354	2012-10-11
MO.13	72	-0.689548	2012-10-02
MO.13	74	-0.681464	2012-09-23
MO.13	76	-0.628479	2012-09-14
MO.13	78	-0.676601	2012-09-05
MO.13	80	-0.592607	2012-08-27
MO.13	82	-0.477401	2012-08-18
MO.13	84	-0.245218	2012-08-09
MO.13	86	-0.658688	2012-07-31
MO.13	88	-0.292822	2012-07-22
MO.13	90	-0.38727	2012-07-13
MO.13	92	-0.467127	2012-07-04
MO.13	94	-0.81172	2012-06-25
MO.13	96	-0.235807	2012-06-16
MO.13	98	-0.525979	2012-06-07
MO.13	100	-0.272044	2012-05-29
MO.13	102	-0.513997	2012-05-20
MO.13	104	-0.47873	2012-05-11
MO.13	106	-0.768957	2012-05-02
MO.13	108	-0.73875	2012-04-23
MO.13	110	-0.683381	2012-04-14
MO.13	112	-0.770672	2012-04-05
MO.13	114	-0.737827	2012-03-27
MO.13	116	-0.629131	2012-03-18
MO.13	118	-0.666286	2012-03-09
MO.13	120	-0.616189	2012-02-29
MO.13	122	-0.73087	2012-02-20
MO.13	124	-0.840937	2012-02-11
MO.13	126	-0.638018	2012-02-02
MO.13	128	-0.762853	2012-01-24
MO.13	130	-0.699063	2012-01-15
MO.13	132	-0.93349	2012-01-06
MO.13	134	-0.70031	2011-12-28
MO.13	136	-0.622788	2011-12-19
MO.13	138	-0.702736	2011-12-10
MO.13	140	-0.381729	2011-12-01
MO.13	142	-0.365187	2011-11-22
MO.13	144	-0.48228	2011-11-13
MO.13	146	-0.680408	2011-11-04
MO.13	148	-0.28677	2011-10-26
MO.13	150	-0.259231	2011-10-17
MO.13	152	-0.0827254	2011-10-08
MO.13	154	-0.39368	2011-09-29
MO.13	156	0.015226	2011-09-20
MO.13	158	-0.0887489	2011-09-11
MO.13	160	-0.125413	2011-09-02
MO.13	162	0.16446	2011-08-24
MO.13	164	0.127809	2011-08-15
MO.13	166	0.107072	2011-08-06
MO.13	168	-0.151315	2011-07-28
MO.13	170	-0.0718535	2011-07-19
MO.13	172	-0.205346	2011-07-10
MO.13	174	-0.132792	2011-07-01
MO.13	176	-0.0753003	2011-06-22
MO.13	178	-0.120413	2011-06-13
MO.13	180	0.210575	2011-06-04
MO.13	182	0.296169	2011-05-26
MO.13	184	-0.529814	2011-05-17
MO.13	186	-0.59202	2011-05-08
MO.13	188	-0.635186	2011-04-29
MO.13	190	-0.25043	2011-04-20
MO.13	192	-0.120518	2011-04-11
MO.13	194	-0.0875789	2011-04-02
MO.13	196	-0.00212334	2011-03-24
MO.13	198	-0.215159	2011-03-15
MO.13	200	-0.552821	2011-03-06
MO.13	202	-0.0969347	2011-02-25
MO.13	204	-0.135158	2011-02-16
MO.13	206	-0.111693	2011-02-07
MO.13	208	-0.183738	2011-01-29
MO.13	210	-0.0960999	2011-01-20
MO.13	212	-0.295496	2011-01-11
MO.3	2	-2.38646	2013-08-13
MO.3	4	-0.677095	2013-08-04
MO.3	6	-1.00162	2013-07-26
MO.3	8	0.134067	2013-07-17
MO.3	10	-0.0641135	2013-07-08
MO.3	12	-0.161588	2013-06-29
MO.3	14	0.550992	2013-06-20
MO.3	16	0.252238	2013-06-11
MO.3	18	0.593889	2013-06-02
MO.3	20	0.966635	2013-05-24
MO.3	22	0.981465	2013-05-15
MO.3	24	0.854637	2013-05-06
MO.3	26	0.828693	2013-04-27
MO.3	28	0.902628	2013-04-18
MO.3	30	-0.114033	2013-04-09
MO.3	32	-0.288112	2013-03-31
MO.3	34	-0.258341	2013-03-22
MO.3	36	-0.10241	2013-03-13
MO.3	38	-0.636425	2013-03-04
MO.3	40	-1.29572	2013-02-23
MO.3	42	-1.37307	2013-02-14
MO.3	44	-1.29747	2013-02-05
MO.3	46	-0.672667	2013-01-27
MO.3	48	-1.0607	2013-01-18
MO.3	50	-1.16119	2013-01-09
MO.3	52	-1.23487	2012-12-31
MO.3	54	-0.529747	2012-12-22
MO.3	56	-0.567411	2012-12-13
MO.3	58	-0.43209	2012-12-04
MO.3	60	0.414549	2012-11-25
MO.3	62	1.06588	2012-11-16
MO.3	64	-0.052592	2012-11-07
MO.3	66	0.654445	2012-10-29
MO.3	68	0.907032	2012-10-20
MO.3	70	0.349905	2012-10-11
MO.3	72	1.37023	2012-10-02
MO.3	74	1.58203	2012-09-23
MO.3	76	0.275844	2012-09-14
MO.3	78	1.41443	2012-09-05
MO.3	80	0.842345	2012-08-27
MO.3	82	0.804119	2012-08-18
MO.3	84	0.74949	2012-08-09
MO.3	86	1.09025	2012-07-31
MO.3	88	1.36304	2012-07-22
MO.3	90	2.01537	2012-07-13
MO.3	92	2.05277	2012-07-04
MO.3	94	0.726986	2012-06-25
MO.3	96	1.73082	2012-06-16
MO.3	98	0.741343	2012-06-07
MO.3	100	1.61353	2012-05-29
MO.3	102	0.668168	2012-05-20
MO.3	104	1.10548	2012-05-11
MO.3	106	0.51256	2012-05-02
MO.3	108	0.593456	2012-04-23
MO.3	110	0.319903	2012-04-14
MO.3	112	0.79381	2012-04-05
MO.3	114	0.0784615	2012-03-27
MO.3	116	-1.15261	2012-03-18
MO.3	118	0.428836	2012-03-09
MO.3	120	-0.7171	2012-02-29
MO.3	122	-1.51315	2012-02-20
MO.3	124	-1.44819	2012-02-11
MO.3	126	-1.06427	2012-02-02
MO.3	128	-0.904084	2012-01-24
MO.3	130	-1.1225	2012-01-15
MO.3	132	-1.24418	2012-01-06
MO.3	134	-1.23926	2011-12-28
MO.3	136	-0.789736	2011-12-19
MO.3	138	-0.895412	2011-12-10
MO.3	140	-2.08367	2011-12-01
MO.3	142	-0.61208	2011-11-22
MO.3	144	-1.17577	2011-11-13
MO.3	146	-0.908558	2011-11-04
MO.3	148	-0.58475	2011-10-26
MO.3	150	0.105365	2011-10-17
MO.3	152	-0.27437	2011-10-08
MO.3	154	0.548374	2011-09-29
MO.3	156	0.113311	2011-09-20
MO.6	2	0.363872	2013-08-13
MO.6	4	0.606978	2013-08-04
MO.6	6	0.545801	2013-07-26
MO.6	8	0.765391	2013-07-17
MO.6	10	0.923226	2013-07-08
MO.6	12	0.703278	2013-06-29
MO.6	14	0.948241	2013-06-20
MO.6	16	1.03164	2013-06-11
MO.6	18	0.681773	2013-06-02
MO.6	20	-0.0188479	2013-05-24
MO.6	22	0.0482256	2013-05-15
MO.6	24	0.517815	2013-05-06
MO.6	26	-0.0677467	2013-04-27
MO.6	28	-0.46024	2013-04-18
MO.6	30	-0.841438	2013-04-09
MO.6	32	-1.02582	2013-03-31
MO.6	34	-1.20678	2013-03-22
MO.6	36	-1.23579	2013-03-13
MO.6	38	-1.08159	2013-03-04
MO.6	40	-1.18742	2013-02-23
MO.6	42	-1.07821	2013-02-14
MO.6	44	-1.29271	2013-02-05
MO.6	46	-1.43744	2013-01-27
MO.6	48	-1.50399	2013-01-18
MO.6	50	-1.37128	2013-01-09
MO.6	52	-0.895989	2012-12-31
MO.6	54	-1.67504	2012-12-22
MO.6	56	-1.58875	2012-12-13
MO.6	58	-1.49801	2012-12-04
MO.6	60	-1.4196	2012-11-25
MO.6	62	-2.06516	2012-11-16
MO.6	64	-2.41888	2012-11-07
MO.6	66	-2.25947	2012-10-29
MO.6	68	-1.47359	2012-10-20
MO.6	70	-1.85686	2012-10-11
MO.6	72	-1.25907	2012-10-02
MO.6	74	-0.880288	2012-09-23
MO.6	76	-0.659708	2012-09-14
MO.6	78	-0.102384	2012-09-05
MO.6	80	-0.215361	2012-08-27
MO.6	82	-0.161605	2012-08-18
MO.6	84	-0.0745829	2012-08-09
MO.6	86	0.107769	2012-07-31
MO.6	88	0.464799	2012-07-22
MO.6	90	0.444307	2012-07-13
MO.6	92	0.498004	2012-07-04
MO.6	94	0.450878	2012-06-25
MO.6	96	0.539214	2012-06-16
MO.6	98	0.455871	2012-06-07
MO.6	100	0.217797	2012-05-29
MO.6	102	0.575208	2012-05-20
MO.6	104	0.474887	2012-05-11
MO.6	106	0.616597	2012-05-02
MO.6	108	0.42984	2012-04-23
MO.6	110	0.656447	2012-04-14
MO.6	112	0.166585	2012-04-05
MO.6	114	0.505676	2012-03-27
MO.6	116	0.567565	2012-03-18
MO.6	118	0.663507	2012-03-09
MO.6	120	0.476427	2012-02-29
MO.6	122	0.884204	2012-02-20
MO.6	124	0.499171	2012-02-11
MO.6	126	0.663825	2012-02-02
MO.6	128	0.799585	2012-01-24
MO.6	130	0.809327	2012-01-15
MO.6	132	0.611167	2012-01-06
MO.6	134	0.943945	2011-12-28
MO.6	136	0.709721	2011-12-19
MO.6	138	1.06367	2011-12-10
MO.6	140	1.08598	2011-12-01
MO.6	142	1.30446	2011-11-22
MO.6	144	0.936953	2011-11-13
MO.6	146	1.15724	2011-11-04
MO.6	148	0.876867	2011-10-26
MO.6	150	1.10589	2011-10-17
MO.6	152	1.03822	2011-10-08
MO.6	154	1.0737	2011-09-29
MO.6	156	1.12451	2011-09-20
MO.6	158	1.11559	2011-09-11
MO.6	160	1.06203	2011-09-02
